# Supplementary material for: A Computational Approach to Explore the Interaction of Semisynthetic Nitrogenous Heterocyclic Compounds with the SARS-CoV-2 Main Protease
Source: Biomolecules. 2020 Dec 27;11(1):18. doi: 10.3390/biom11010018 (PMC7824519; doi:10.3390/biom11010018)
Supplement: Supplementary file 1 [file biomolecules-11-00018-s001.zip]

Archive with 9 entries (8 files):
- Figure S1.pdf
- __MACOSX/
- __MACOSX/._Figure S1.pdf
- Table S1.xlsx
- __MACOSX/._Table S1.xlsx
- Table S2.xlsx
- __MACOSX/._Table S2.xlsx
- Table S3.pdf
- __MACOSX/._Table S3.pdf
