# Supplementary material for: A Computational Approach to Explore the Interaction of Semisynthetic Nitrogenous Heterocyclic Compounds with the SARS-CoV-2 Main Protease
Source: Biomolecules. 2020 Dec 27;11(1):18. doi: 10.3390/biom11010018 (PMC7824519; doi:10.3390/biom11010018)
Supplement: Supplementary file 1 [file biomolecules-11-00018-s001.zip › Table S1.xlsx]

## Sheet: Table S1
Table S1. Compounds from Libraries L1 and L2.
Library L1
Compound	Stereoisomer	Structure	SMILES	IUPAC name
1	-		CC(C)c1cc(OC)c2ccccc2n1	4‐methoxy‐2‐(propan‐2‐yl)quinoline
2	-		C=C(C)c1cc(OC)c2ccccc2n1	4‐methoxy‐2‐(prop‐1‐en‐2‐yl)quinoline
3	-		Cc1ccccc1c1cc(OC)c2ccccc2n1	4‐methoxy‐2‐(3‐methoxyphenyl)quinoline
4	-		COc1cc(Cc2ccccc2)nc2ccccc12	2‐benzyl‐4‐methoxyquinoline
5	-		COc1cc(CCc2ccccc2)nc2ccccc12	4‐methoxy‐2‐(2‐phenylethyl)quinoline
6	-		CC(C)(Cc1cc(OC)c2ccccc2n1)c1ccccc1	4‐methoxy‐2‐(2‐methyl‐2‐phenylpropyl)quinoline
7	-		COc1cccc(c1)c1cc(OC)c2ccccc2n1	4‐methoxy‐2‐(3‐methoxyphenyl)quinoline
8	-		Clc1cc2nc(cc(OC)c2cc1)C1CC1	7‐chloro‐2‐cyclopropyl‐4‐methoxyquinoline
9	-		Clc1cc2nc(cc(OC)c2cc1)C1CCCC1	7‐chloro‐2‐cyclopentyl‐4‐methoxyquinoline
10	-		Oc1ccc(Cl)c2ccc(C)nc12	5‐chloro‐2‐methylquinolin‐8‐ol
11	-		Oc1ccc(Cl)c2ccc(CC)nc12	5‐chloro‐2‐ethylquinolin‐8‐ol
12	-		Oc1c(Cl)cc(Cl)c2ccc(C)nc12	5,7‐dichloro‐2‐methylquinolin‐8‐ol
13	-		CC(C)c1ccc2c(Cl)cc(Cl)c(O)c2n1	5,7‐dichloro‐2‐(propan‐2‐yl)quinolin‐8‐ol
14	-		CC(C)Cc1ccc2c(Cl)cc(Cl)c(O)c2n1	5,7‐dichloro‐2‐(2‐methylpropyl)quinolin‐8‐ol
15	-		Oc1c(Cl)cc(Cl)c2ccc(nc12)C1CCCC1	5,7‐dichloro‐2‐cyclopentylquinolin‐8‐ol
16	-		Oc1c(Cl)cc(Cl)c2ccc(nc12)C1CCCCC1	5,7‐dichloro‐2‐cyclohexylquinolin‐8‐ol
17	-		Clc1ccc(cc1)c1ccc2c(Cl)cc(Cl)c(O)c2n1	5,7‐dichloro‐2‐(4‐chlorophenyl)quinolin‐8‐ol
18	-		Clc1cc2nc(cc(Cl)c2cc1)CCCCC	4,7‐dichloro‐2‐pentylquinoline
19	-		Clc1ccc(cc1)c1cc(Cl)c2ccc(Cl)cc2n1	4,7‐dichloro‐2‐(4‐chlorophenyl)quinoline
20	-		Fc1ccc(cc1)Oc1cc(nc2cc(Cl)cc(Cl)c12)C(C)C	5,7‐dichloro‐4‐(4‐fluorophenoxy)‐2‐(propan‐2‐yl)quinoline
21	-		Fc1ccc(cc1)Oc1cc(nc2cc(Cl)cc(Cl)c12)c1ccccc1	5,7‐dichloro‐4‐(4‐fluorophenoxy)‐2‐phenylquinoline
22	-		CCN(CC)CCCC(C)Nc1cc(nc2cc(Cl)ccc12)C1CCCCC1	7‐chloro‐2‐cyclohexyl‐N‐[5‐(diethylamino)pentan‐2‐yl]quinolin‐4‐amine
22	R		CCN(CC)CCC[C@@H](C)Nc1cc(nc2cc(Cl)ccc12)C1CCCCC1	7‐chloro‐2‐cyclohexyl‐N‐5‐(diethylamino)pentan‐2‐yl]quinolin‐4‐amine
	S		CCN(CC)CCC[C@H](C)Nc1cc(nc2cc(Cl)ccc12)C1CCCCC1
23	-		CCN(CC)Cc1ccc(cc1O)Nc1cc(nc2cc(Cl)ccc12)C1CCCCC1	5‐[(7‐chloro‐2‐cyclohexylquinolin‐4‐yl)amino]‐2‐[(diethylamino)methyl]phenol
24	-		CCN(CC)Cc1ccc(cc1O)Nc1cc(nc2cc(Cl)ccc12)c1ccc(Cl)cc1	5‐{[7‐chloro‐2‐(4‐chlorophenyl)quinolin‐4‐yl]amino}‐2‐[(diethylamino)methyl]phenol
25	-		CCN(CC)Cc1ccc(cc1O)Nc1cc(nc2cc(Cl)ccc12)c1cccc(OC)c1	5‐{[7‐chloro‐2‐(3‐methoxyphenyl)quinolin‐4‐yl]amino}‐2‐[(diethylamino)methyl]phenol
Library L2
Compound	Stereoisomer	Structure	SMILES	IUPAC name
26	-		[O-][n+]1c2cc(Cl)ccc2c(Cl)cc1C	4,7‐dichloro‐2‐methylquinolin‐1‐ium‐1‐olate
27	-		CC(C)Cc1cc(Cl)c2ccc(Cl)cc2[n+]1[O-]	4,7‐dichloro‐2‐(2‐methylpropyl)quinolin‐1‐ium‐1‐olate
28	-		COc1cccc(c1)c1ccc2ccccc2[n+]1[O-]	2‐(3‐methoxyphenyl)quinolin‐1‐ium‐1‐olate
29	-		COc1cccc(c1)c1cc(Cl)c2ccc(Cl)cc2[n+]1[O-]	4,7‐dichloro‐2‐(3‐methoxyphenyl)quinolin‐1‐ium‐1‐olate
30	-		Fc1ccc(cc1)Oc1cc[n+]([O-])c2cc(Cl)cc(Cl)c21	5,7‐dichloro‐4‐(4‐fluorophenoxy)quinolin‐1‐ium‐1‐olate
31	-		[O-][n+]1cccc2cccc(c21)c1ccccc1	8‐phenylquinolin‐1‐ium‐1‐olate
32	-		CC(C)c1ccc2cccc(c2[n+]1[O-])c1ccccc1	8‐phenyl‐2‐(propan‐2‐yl)quinolin‐1‐ium‐1‐olate
33	-		O=C(OC)c1cc(c2c(c1)ccc[n+]2[O-])c1ccccc1	6‐(methoxycarbonyl)‐8‐phenylquinolin‐1‐ium‐1‐olate
34	-		[O-][N+](=O)c1cccc(c1)c1cccc2ccc[n+]([O-])c12	8‐(3‐nitrophenyl)quinolin‐1‐ium‐1‐olate
35	-		[O-][N+](=O)c1cccc(c1)c1cc(C)cc2ccc[n+]([O-])c12	6‐methyl‐8‐(3‐nitrophenyl)quinolin‐1‐ium‐1‐olate
36	-		[O-][N+](=O)c1cc(ccc1C)c1cc(C)cc2ccc[n+]([O-])c12	6‐methyl‐8‐(4‐methyl‐3‐nitrophenyl)quinolin‐1‐ium‐1‐olate
37	-		CC(C)(C)c1ccc(cc1)c1cccc2c1[n+]([O-])ccc2C	8‐(4‐tert‐butylphenyl)‐4‐methylquinolin‐1‐ium‐1‐olate
38	-		COc1ccc(cc1)c1cccc2c1[n+]([O-])ccc2C	8‐(4‐methoxyphenyl)‐4‐methylquinolin‐1‐ium‐1‐olate
39	-		Cc1cc(cc(C)c1)c1cccc2ccc[n+]([O-])c12	8‐(3,5‐dimethylphenyl)quinolin‐1‐ium‐1‐olate
40	-		Cc1cc(cc(C)c1)c1cc(cc2ccc[n+]([O-])c12)OC	8‐(3,5‐dimethylphenyl)‐6‐methoxyquinolin‐1‐ium‐1‐olate
41	-		CC(C)(C)c1ccc(cc1)c1ccc(Br)c2ccc[n+]([O-])c12	5‐bromo‐8‐(4‐tert‐butylphenyl)quinolin‐1‐ium‐1‐olate
42	-		Brc1ccc(cc1)c1cc(C)cc2ccc[n+]([O-])c12	8‐(4‐bromophenyl)‐6‐methylquinolin‐1‐ium‐1‐olate
43	-		Brc1ccc(cc1)c1cccc2cc(c[n+]([O-])c12)c1ccccc1	8‐(4‐bromophenyl)‐3‐phenylquinolin‐1‐ium‐1‐olate
44	-		Brc1cccc(c1)c1cccc2cc(Br)c[n+]([O-])c12	3‐bromo‐8‐(3‐bromophenyl)quinolin‐1‐ium‐1‐olate
45	-		Fc1cccc(c1)c1ccc(Br)c2ccc[n+]([O-])c12	5‐bromo‐8‐(3‐fluorophenyl)quinolin‐1‐ium‐1‐olate
46	-		Fc1ccc(cc1F)c1cccc2ccc[n+]([O-])c12	8‐(3,4‐difluorophenyl)quinolin‐1‐ium‐1‐olate
47	-		FC(F)(F)c1ccc(cc1)c1cccc2ccc[n+]([O-])c12	8‐[4‐(trifluoromethyl)phenyl]quinolin‐1‐ium‐1‐olate
48	-		FC(F)(F)c1ccc(cc1)c1cccc2ccc([n+]([O-])c12)C(F)(F)F	2‐(trifluoromethyl)‐8‐[4‐(trifluoromethyl)phenyl]quinolin‐1‐ium‐1‐olate
49	-		FC(F)(F)Oc1ccc(cc1)c1cccc2ccc[n+]([O-])c12	8‐[4‐(trifluoromethoxy)phenyl]quinolin‐1‐ium‐1‐olate
50	-		FC(F)(F)c1ccc(cc1)c1cc(cc2ccc[n+]([O-])c12)C(=O)OC	6‐(methoxycarbonyl)‐8‐[4‐(trifluoromethyl)phenyl]quinolin‐1‐ium‐1‐olate
51	-		FC(F)(F)c1cc(cc(c1)C(F)(F)F)c1cccc2ccc[n+]([O-])c12	8‐[3,5‐bis(trifluoromethyl)phenyl]quinolin‐1‐ium‐1‐olate
52	-		FC(F)(F)c1cc(cc(c1)C(F)(F)F)c1cc(cc2ccc[n+]([O-])c12)OC	8‐[3,5‐bis(trifluoromethyl)phenyl]‐6‐methoxyquinolin‐1‐ium‐1‐olate
