# Supplementary material for: A Computational Approach to Explore the Interaction of Semisynthetic Nitrogenous Heterocyclic Compounds with the SARS-CoV-2 Main Protease
Source: Biomolecules. 2020 Dec 27;11(1):18. doi: 10.3390/biom11010018 (PMC7824519; doi:10.3390/biom11010018)
Supplement: Supplementary file 1 [file biomolecules-11-00018-s001.zip › Table S2.xlsx]

## Sheet: Table S2
Table S2. Compunds from Libraries L3 and L4.
Library L3
Compound	Code name	Stereoisomer	Structure	SMILES	IUPAC name
53	I-59	-		CCCCc1cn(C)c2ccccc21	3‐butyl‐1‐methyl‐1H‐indole
54	I-20	-		CC(C)c1cn(Cc2ccccc2)c2ccccc21	1‐benzyl‐3‐(propan‐2‐yl)‐1H‐indole
55	I-22	-		Cc1cccc2c1c(cn2Cc1ccccc1)CC	1‐benzyl‐3‐ethyl‐4‐methyl‐1H‐indole
56	I-26	-		Cc1ccccc1Cn1ccc2c(C)cccc21	4‐methyl‐1‐[(2‐methylphenyl)methyl]‐1H‐indole
57	I-27	-		Cc1ccccc1Cn1cc(C)c2ccccc21	3‐methyl‐1‐[(2‐methylphenyl)methyl]‐1H‐indole
58	I-18	-		CC(C)c1cn(Cc2ccccc2C)c2ccccc21	1‐[(2‐methylphenyl)methyl]‐3‐(propan‐2‐yl)‐1H‐indole
59	I-30	-		Cc1ccccc1Cn1cc(CC)c2c(C)cccc21	3‐ethyl‐4‐methyl‐1‐[(2‐methylphenyl)methyl]‐1H‐indole
60	I-54	-		Cc1cc(Cn2ccc3ccccc32)c(C)cc1	1‐[(2,5‐dimethylphenyl)methyl]‐1H‐indole
61	I-13	-		Cc1cc(Cn2cc(C)c3ccccc32)c(C)cc1	1‐[(2,5‐dimethylphenyl)methyl]‐3‐methyl‐1H‐indole
62	I-5	-		CC(C)c1cn(Cc2cc(C)ccc2C)c2ccccc21	1‐[(2,5‐dimethylphenyl)methyl]‐3‐(propan‐2‐yl)‐1H‐indole
63	I-10	-		Cc1cc(Cn2cc(CCCC)c3ccccc32)c(C)cc1	3‐butyl‐1‐[(2,5‐dimethylphenyl)methyl]‐1H‐indole
64	I-17	-		CC(=O)Oc1cn(Cc2cc(C)ccc2C)c2ccccc21	1‐[(2,5‐dimethylphenyl)methyl]‐1H‐indol‐3‐yl acetate
65	I-12	-		CC(C)c1cn(Cc2cccc3ccccc32)c2ccccc21	1‐[(naphthalen‐1‐yl)methyl]‐3‐(propan‐2‐yl)‐1H‐indole
66	I-8	-		CC(C)c1cn(Cc2cccc3cc4ccccc4cc32)c2ccccc21	1‐[(anthracen‐1‐yl)methyl]‐3‐(propan‐2‐yl)‐1H‐indole
67	I-29	-		Cc1ccccc1Cn1cc(Cc2ccccc2)c2c(C)cccc21	3‐benzyl‐4‐methyl‐1‐[(2‐methylphenyl)methyl]‐1H‐indole
68	I-43	-		Cc1cc(Cn2cc(Cc3ccccc3)c3ccccc32)c(C)cc1	3‐benzyl‐1‐[(2,5‐dimethylphenyl)methyl]‐1H‐indole
69	I-24	-		CC(C)n1cc(CC=C)c2ccccc21	3‐(prop‐2‐en‐1‐yl)‐1‐(propan‐2‐yl)‐1H‐indole
70	I-47	-		C=CCc1cn(Cc2ccccc2)c2ccccc21	1‐benzyl‐3‐(prop‐2‐en‐1‐yl)‐1H‐indole
71	I-36	-		C/C(C)=C\Cc1cn(C\C=C(/C)C)c2ccccc21	1,3‐bis(3‐methylbut‐2‐en‐1‐yl)‐1H‐indole
72	I-35	-		C/C(C)=C\Cc1cn(Cc2ccccc2)c2ccccc21	1‐benzyl‐3‐(3‐methylbut‐2‐en‐1‐yl)‐1H‐indole
73	I-21	-		C=CCn1cc(c2ccccc21)C1CCCC1	3‐cyclopentyl‐1‐(prop‐2‐en‐1‐yl)‐1H‐indole
74	I-25	-		Cc1ccccc1Cn1ccc2ccc(F)cc21	6‐fluoro‐1‐[(2‐methylphenyl)methyl]‐1H‐indole
75	I-31	-		Cc1ccccc1Cn1cc(CC)c2ccc(F)cc21	3‐ethyl‐6‐fluoro‐1‐[(2‐methylphenyl)methyl]‐1H‐indole
76	I-23	-		Fc1ccc2c(c1)n(cc2C1CCCC1)Cc1ccccc1	1‐benzyl‐3‐cyclopentyl‐6‐fluoro‐1H‐indole
77	I-19	-		Fc1ccc(cc1)Cc1cn(Cc2ccccc2)c2cc(F)ccc21	1‐benzyl‐6‐fluoro‐3‐[(4‐fluorophenyl)methyl]‐1H‐indole
78	I-15	-		CC(C)Cc1cn(Cc2ccccc2Cl)c2ccccc21	1‐[(2‐chlorophenyl)methyl]‐3‐(2‐methylpropyl)‐1H‐indole
79	I-49	-		Brc1cc2ccn(CC=C)c2cc1	5‐bromo‐1‐(prop‐2‐en‐1‐yl)‐1H‐indole
80	I-40	-		Brc1cc2c(cc1)n(cc2CC)CC=C	5‐bromo‐3‐ethyl‐1‐(prop‐2‐en‐1‐yl)‐1H‐indole
81	I-11	-		Brc1cc2c(cc1)n(cc2CCCC)CC=C	5‐bromo‐3‐butyl‐1‐(prop‐2‐en‐1‐yl)‐1H‐indole
82	I-32	-		Cc1ccccc1Cn1ccc2cc(Br)ccc21	5‐bromo‐1‐[(2‐methylphenyl)methyl]‐1H‐indole
83	I-16	-		Cc1ccccc1Cn1cc(CC)c2cc(Br)ccc21	5‐bromo‐3‐ethyl‐1‐[(2‐methylphenyl)methyl]‐1H‐indole
84	I-14	-		Cc1ccccc1Cn1cc(Cc2ccccc2)c2cc(Br)ccc21	3‐benzyl‐5‐bromo‐1‐[(2‐methylphenyl)methyl]‐1H‐indole
85	I-55	-		Cc1cc(Cn2ccc3cc(Br)ccc32)c(C)cc1	5‐bromo‐1‐[(2,5‐dimethylphenyl)methyl]‐1H‐indole
86	I-1	-		Cc1cc(Cn2cc(CC)c3cc(Br)ccc32)c(C)cc1	5‐bromo‐1‐[(2,5‐dimethylphenyl)methyl]‐3‐ethyl‐1H‐indole
87	I-2	-		Cc1cc(Cn2cc(Cc3ccccc3)c3cc(Br)ccc32)c(C)cc1	3‐benzyl‐5‐bromo‐1‐[(2,5‐dimethylphenyl)methyl]‐1H‐indole
88	I-45 / I-61	-		CC(C)c1cn(Cc2ccccc2Br)c2ccccc21	1‐[(2‐bromophenyl)methyl]‐3‐(propan‐2‐yl)‐1H‐indole
89	I-4	-		Brc1ccccc1Cn1cc(CC=C)c2ccccc21	1‐[(2‐bromophenyl)methyl]‐3‐(prop‐2‐en‐1‐yl)‐1H‐indole
90	I-9	-		Cc1ccccc1Cn1cc(CC)c2cc(I)ccc21	3‐ethyl‐5‐iodo‐1‐[(2‐methylphenyl)methyl]‐1H‐indole
Library L4
Compound	Code name	Stereoisomer	Structure	SMILES	IUPAC name
91	Ox-2	SR		C=CCN1c2ccccc2[C@@]2(CC=NO[C@@H]12)CC=C	4a,9‐bis(prop‐2‐en‐1‐yl)‐4H,4aH,9H,9aH‐[1,2]oxazino[6,5‐b]indole
		SS		C=CCN1c2ccccc2[C@@]2(CC=NO[C@H]12)CC=C
		RR		C=CCN1c2ccccc2[C@]2(CC=NO[C@@H]12)CC=C
		RS		C=CCN1c2ccccc2[C@]2(CC=NO[C@H]12)CC=C
92	Ox-3	SR		O=C(OCC)C=1C[C@@]2(CC=C)c3ccccc3N(CC=C)[C@@H]2ON=1	4a,9‐bis(prop‐2‐en‐1‐yl)‐4H,4aH,9H,9aH‐[1,2]oxazino[6,5‐b]indole‐3‐carboxylate
		SS		O=C(OCC)C=1C[C@@]2(CC=C)c3ccccc3N(CC=C)[C@H]2ON=1
		RR		O=C(OCC)C=1C[C@]2(CC=C)c3ccccc3N(CC=C)[C@@H]2ON=1
		RS		O=C(OCC)C=1C[C@]2(CC=C)c3ccccc3N(CC=C)[C@H]2ON=1
93	Ox-4	SR		CN1c2ccccc2[C@@]2(CC(=NO[C@@H]12)c1ccccc1)CCCC	4a-butyl-9-methyl-3-phenyl-4H,4aH,9H,9aH-[1,2]oxazino[6,5-b]indole
		SS		CN1c2ccccc2[C@@]2(CC(=NO[C@H]12)c1ccccc1)CCCC
		RR		CN1c2ccccc2[C@]2(CC(=NO[C@@H]12)c1ccccc1)CCCC
		RS		CN1c2ccccc2[C@]2(CC(=NO[C@H]12)c1ccccc1)CCCC
94	Ox-43	SR		CN1c2ccccc2[C@@]2(CC(=NO[C@@H]12)c1ccccc1)CC=C	9‐methyl‐3‐phenyl‐4a‐(prop‐2‐en‐1‐yl)‐4H,4aH,9H,9aH‐[1,2]oxazino[6,5‐b]indole
		SS		CN1c2ccccc2[C@@]2(CC(=NO[C@H]12)c1ccccc1)CC=C
		RR		CN1c2ccccc2[C@]2(CC(=NO[C@@H]12)c1ccccc1)CC=C
		RS		CN1c2ccccc2[C@]2(CC(=NO[C@H]12)c1ccccc1)CC=C
95	Ox-5	SR		C=CCN1c2ccccc2[C@@]2(CC(=NO[C@@H]12)c1ccccc1)CC=C	3‐phenyl‐4a,9‐bis(prop‐2‐en‐1‐yl)‐4H,4aH,9H,9aH‐[1,2]oxazino[6,5‐b]indole
		SS		C=CCN1c2ccccc2[C@@]2(CC(=NO[C@H]12)c1ccccc1)CC=C
		RR		C=CCN1c2ccccc2[C@]2(CC(=NO[C@@H]12)c1ccccc1)CC=C
		RS		C=CCN1c2ccccc2[C@]2(CC(=NO[C@H]12)c1ccccc1)CC=C
96	Ox-10	RR		C=CCN1c2ccccc2[C@@]2(CC(=NO[C@@H]12)c1ccccc1)C1CCCC1	4a‐cyclopentyl‐3‐phenyl‐9‐(prop‐2‐en‐1‐yl)‐4H,4aH,9H,9aH‐[1,2]oxazino[6,5‐b]indole
	Ox-10	RS		C=CCN1c2ccccc2[C@@]2(CC(=NO[C@H]12)c1ccccc1)C1CCCC1
	Ox-10	SR		C=CCN1c2ccccc2[C@]2(CC(=NO[C@@H]12)c1ccccc1)C1CCCC1
	Ox-10	SS		C=CCN1c2ccccc2[C@]2(CC(=NO[C@H]12)c1ccccc1)C1CCCC1
97	Ox-14	SR		C=CCN1c2ccccc2[C@@]2(CC(=NO[C@@H]12)c1cc2ccccc2cc1)CC=C	3‐(naphthalen‐2‐yl)‐4a,9‐bis(prop‐2‐en‐1‐yl)‐4H,4aH,9H,9aH‐[1,2]oxazino[6,5‐b]indole
		SS		C=CCN1c2ccccc2[C@@]2(CC(=NO[C@H]12)c1cc2ccccc2cc1)CC=C
		RR		C=CCN1c2ccccc2[C@]2(CC(=NO[C@@H]12)c1cc2ccccc2cc1)CC=C
		RS		C=CCN1c2ccccc2[C@]2(CC(=NO[C@H]12)c1cc2ccccc2cc1)CC=C
98	Ox-42	SR		C[C@]12CC(=NO[C@H]2N(Cc2ccccc2)c2ccccc21)c1ccccc1	9‐benzyl‐4a‐methyl‐3‐phenyl‐4H,4aH,9H,9aH‐[1,2]oxazino[6,5‐b]indole
		SS		C[C@]12CC(=NO[C@@H]2N(Cc2ccccc2)c2ccccc21)c1ccccc1
		RR		C[C@@]12CC(=NO[C@H]2N(Cc2ccccc2)c2ccccc21)c1ccccc1
		RS		C[C@@]12CC(=NO[C@@H]2N(Cc2ccccc2)c2ccccc21)c1ccccc1
99	Ox-12	RR		CC(C)[C@]12CC(=NO[C@H]2N(Cc2ccccc2)c2ccccc21)c1ccccc1	9‐benzyl‐3‐phenyl‐4a‐(propan‐2‐yl)‐4H,4aH,9H,9aH‐[1,2]oxazino[6,5‐b]indole
		RS		CC(C)[C@]12CC(=NO[C@@H]2N(Cc2ccccc2)c2ccccc21)c1ccccc1
		SR		CC(C)[C@@]12CC(=NO[C@H]2N(Cc2ccccc2)c2ccccc21)c1ccccc1
		SS		CC(C)[C@@]12CC(=NO[C@@H]2N(Cc2ccccc2)c2ccccc21)c1ccccc1
100	Ox-15	SR		C=CC[C@]12CC(=NO[C@H]2N(Cc2ccccc2)c2ccccc21)c1ccccc1	9‐benzyl‐3‐phenyl‐4a‐(prop‐2‐en‐1‐yl)‐4H,4aH,9H,9aH‐[1,2]oxazino[6,5‐b]indole
		SS		C=CC[C@]12CC(=NO[C@@H]2N(Cc2ccccc2)c2ccccc21)c1ccccc1
		RR		C=CC[C@@]12CC(=NO[C@H]2N(Cc2ccccc2)c2ccccc21)c1ccccc1
		RS		C=CC[C@@]12CC(=NO[C@@H]2N(Cc2ccccc2)c2ccccc21)c1ccccc1
101	Ox-16	RR		Cc1ccccc1CN1c2ccccc2[C@@]2(CC(=NO[C@@H]12)c1ccccc1)C(C)C	9‐[(2‐methylphenyl)methyl]‐3‐phenyl‐4a‐(propan‐2‐yl)‐4H,4aH,9H,9aH‐[1,2]oxazino[6,5‐b]indole
		RS		Cc1ccccc1CN1c2ccccc2[C@@]2(CC(=NO[C@H]12)c1ccccc1)C(C)C
		SR		Cc1ccccc1CN1c2ccccc2[C@]2(CC(=NO[C@@H]12)c1ccccc1)C(C)C
		SS		Cc1ccccc1CN1c2ccccc2[C@]2(CC(=NO[C@H]12)c1ccccc1)C(C)C
102	Ox-13	SR		Cc1cc(CN2c3ccccc3[C@]3(C)CC(=NO[C@@H]23)c2ccccc2)c(C)cc1	9‐[(2,5‐dimethylphenyl)methyl]‐4a‐methyl‐3‐phenyl‐4H,4aH,9H,9aH‐[1,2]oxazino[6,5‐b]indole
		SS		Cc1cc(CN2c3ccccc3[C@]3(C)CC(=NO[C@H]23)c2ccccc2)c(C)cc1
		RR		Cc1cc(CN2c3ccccc3[C@@]3(C)CC(=NO[C@@H]23)c2ccccc2)c(C)cc1
		RS		Cc1cc(CN2c3ccccc3[C@@]3(C)CC(=NO[C@H]23)c2ccccc2)c(C)cc1
103	Ox-28	RR		Cc1cc(CN2c3ccccc3[C@@]3(CC(=NO[C@@H]23)c2ccccc2)C(C)C)c(C)cc1	9‐[(2,5‐dimethylphenyl)methyl]‐3‐phenyl‐4a‐(propan‐2‐yl)‐4H,4aH,9H,9aH‐[1,2]oxazino[6,5‐b]indole
		RS		Cc1cc(CN2c3ccccc3[C@@]3(CC(=NO[C@H]23)c2ccccc2)C(C)C)c(C)cc1
		SR		Cc1cc(CN2c3ccccc3[C@]3(CC(=NO[C@@H]23)c2ccccc2)C(C)C)c(C)cc1
		SS		Cc1cc(CN2c3ccccc3[C@]3(CC(=NO[C@H]23)c2ccccc2)C(C)C)c(C)cc1
104	Ox-30	RR		Cc1cc(CN2c3ccccc3[C@@]3(CC(=NO[C@@H]23)c2ccccc2)OC(C)=O)c(C)cc1	9‐[(2,5‐dimethylphenyl)methyl]‐3‐phenyl‐4H,4aH,9H,9aH‐[1,2]oxazino[6,5‐b]indol‐4a‐yl acetate
		RS		Cc1cc(CN2c3ccccc3[C@@]3(CC(=NO[C@H]23)c2ccccc2)OC(C)=O)c(C)cc1
		SR		Cc1cc(CN2c3ccccc3[C@]3(CC(=NO[C@@H]23)c2ccccc2)OC(C)=O)c(C)cc1
		SS		Cc1cc(CN2c3ccccc3[C@]3(CC(=NO[C@H]23)c2ccccc2)OC(C)=O)c(C)cc1
105	Ox-32	SR		Cc1cc(CN2c3ccccc3[C@@]3(CC(=NO[C@@H]23)c2ccccc2)Cc2ccccc2)c(C)cc1	4a‐benzyl‐9‐[(2,5‐dimethylphenyl)methyl]‐3‐phenyl‐4H,4aH,9H,9aH‐[1,2]oxazino[6,5‐b]indole
		SS		Cc1cc(CN2c3ccccc3[C@@]3(CC(=NO[C@H]23)c2ccccc2)Cc2ccccc2)c(C)cc1
		RR		Cc1cc(CN2c3ccccc3[C@]3(CC(=NO[C@@H]23)c2ccccc2)Cc2ccccc2)c(C)cc1
		RS		Cc1cc(CN2c3ccccc3[C@]3(CC(=NO[C@H]23)c2ccccc2)Cc2ccccc2)c(C)cc1
106	Ox-1	RR		CC(C)[C@]12CC(=NO[C@H]2N(Cc2cccc3ccccc32)c2ccccc21)c1ccccc1	9‐[(naphthalen‐1‐yl)methyl]‐3‐phenyl‐4a‐(propan‐2‐yl)‐ 4H,4aH,9H,9aH‐[1,2]oxazino[6,5‐b]indole
		RS		CC(C)[C@]12CC(=NO[C@@H]2N(Cc2cccc3ccccc32)c2ccccc21)c1ccccc1
		SR		CC(C)[C@@]12CC(=NO[C@H]2N(Cc2cccc3ccccc32)c2ccccc21)c1ccccc1
		SS		CC(C)[C@@]12CC(=NO[C@@H]2N(Cc2cccc3ccccc32)c2ccccc21)c1ccccc1
107	Ox-7	SR		Fc1ccc(cc1)C=1C[C@@]2(CC=C)c3ccccc3N(CC=C)[C@@H]2ON=1	3‐(4‐fluorophenyl)‐4a,9‐bis(prop‐2‐en‐1‐yl)‐4H,4aH,9H,9aH‐[1,2]oxazino[6,5‐b]indole
		SS		Fc1ccc(cc1)C=1C[C@@]2(CC=C)c3ccccc3N(CC=C)[C@H]2ON=1
		RR		Fc1ccc(cc1)C=1C[C@]2(CC=C)c3ccccc3N(CC=C)[C@@H]2ON=1
		RS		Fc1ccc(cc1)C=1C[C@]2(CC=C)c3ccccc3N(CC=C)[C@H]2ON=1
108	Ox-18	SR		Clc1ccc(cc1Cl)C=1C[C@@]2(CC=C)c3ccccc3N(CC=C)[C@@H]2ON=1	3‐(3,4‐dichlorophenyl)‐4a,9‐bis(prop‐2‐en‐1‐yl)‐4H,4aH,9H,9aH‐[1,2]oxazino[6,5‐b]indole
		SS		Clc1ccc(cc1Cl)C=1C[C@@]2(CC=C)c3ccccc3N(CC=C)[C@H]2ON=1
		RR		Clc1ccc(cc1Cl)C=1C[C@]2(CC=C)c3ccccc3N(CC=C)[C@@H]2ON=1
		RS		Clc1ccc(cc1Cl)C=1C[C@]2(CC=C)c3ccccc3N(CC=C)[C@H]2ON=1
109	Ox-19	SR		Brc1ccc2c(c1)[C@@]1(CC(=NO[C@H]1N2CC=C)c1ccccc1)CC	6‐bromo‐4a‐ethyl‐3‐phenyl‐9‐(prop‐2‐en‐1‐yl)‐4H,4aH,9H,9aH‐[1,2]oxazino[6,5‐b]indole
		SS		Brc1ccc2c(c1)[C@@]1(CC(=NO[C@@H]1N2CC=C)c1ccccc1)CC
		RR		Brc1ccc2c(c1)[C@]1(CC(=NO[C@H]1N2CC=C)c1ccccc1)CC
		RS		Brc1ccc2c(c1)[C@]1(CC(=NO[C@@H]1N2CC=C)c1ccccc1)CC
110	Ox-31	SR		Brc1ccc2c(c1)[C@@]1(CC(=NO[C@H]1N2CC=C)c1ccccc1)CCCC	6‐bromo‐4a‐butyl‐3‐phenyl‐9‐(prop‐2‐en‐1‐yl)‐4H,4aH,9H,9aH‐[1,2]oxazino[6,5‐b]indole
		SS		Brc1ccc2c(c1)[C@@]1(CC(=NO[C@@H]1N2CC=C)c1ccccc1)CCCC
		RR		Brc1ccc2c(c1)[C@]1(CC(=NO[C@H]1N2CC=C)c1ccccc1)CCCC
		RS		Brc1ccc2c(c1)[C@]1(CC(=NO[C@@H]1N2CC=C)c1ccccc1)CCCC
111	Ox-36	SR		Cc1ccccc1CN1c2ccc(Br)cc2[C@@]2(CC(=NO[C@@H]12)c1ccccc1)CC	6‐bromo‐4a‐ethyl‐9‐[(2‐methylphenyl)methyl]‐3‐phenyl‐4H,4aH,9H,9aH‐[1,2]oxazino[6,5‐b]indole
		SS		Cc1ccccc1CN1c2ccc(Br)cc2[C@@]2(CC(=NO[C@H]12)c1ccccc1)CC
		RR		Cc1ccccc1CN1c2ccc(Br)cc2[C@]2(CC(=NO[C@@H]12)c1ccccc1)CC
		RS		Cc1ccccc1CN1c2ccc(Br)cc2[C@]2(CC(=NO[C@H]12)c1ccccc1)CC
112	Ox-37	SR		Cc1cc(CN2c3ccc(Br)cc3[C@@]3(CC(=NO[C@@H]23)c2ccccc2)CC)c(C)cc1	6‐bromo‐9‐[(2,5‐dimethylphenyl)methyl]‐4a‐ethyl‐3‐phenyl‐4H,4aH,9H,9aH‐[1,2]oxazino[6,5‐b]indole
		SS		Cc1cc(CN2c3ccc(Br)cc3[C@@]3(CC(=NO[C@H]23)c2ccccc2)CC)c(C)cc1
		RR		Cc1cc(CN2c3ccc(Br)cc3[C@]3(CC(=NO[C@@H]23)c2ccccc2)CC)c(C)cc1
		RS		Cc1cc(CN2c3ccc(Br)cc3[C@]3(CC(=NO[C@H]23)c2ccccc2)CC)c(C)cc1
113	Ox-25	SR		Cc1ccccc1CN1c2ccc(Br)cc2[C@@]2(CC(=NO[C@@H]12)c1ccccc1)Cc1ccccc1	4a‐benzyl‐6‐bromo‐9‐[(2‐methylphenyl)methyl]‐3‐phenyl‐4H,4aH,9H,9aH‐[1,2]oxazino[6,5‐b]indole
		SS		Cc1ccccc1CN1c2ccc(Br)cc2[C@@]2(CC(=NO[C@H]12)c1ccccc1)Cc1ccccc1
		RR		Cc1ccccc1CN1c2ccc(Br)cc2[C@]2(CC(=NO[C@@H]12)c1ccccc1)Cc1ccccc1
		RS		Cc1ccccc1CN1c2ccc(Br)cc2[C@]2(CC(=NO[C@H]12)c1ccccc1)Cc1ccccc1
114	Ox-35	RR		Brc1ccccc1CN1c2ccccc2[C@@]2(CC(=NO[C@@H]12)c1ccccc1)C(C)C	9‐[(2‐bromophenyl)methyl]‐3‐phenyl‐4a‐(propan‐2‐yl)‐4H,4aH,9H,9aH‐[1,2]oxazino[6,5‐b]indole
		RS		Brc1ccccc1CN1c2ccccc2[C@@]2(CC(=NO[C@H]12)c1ccccc1)C(C)C
		SR		Brc1ccccc1CN1c2ccccc2[C@]2(CC(=NO[C@@H]12)c1ccccc1)C(C)C
		SS		Brc1ccccc1CN1c2ccccc2[C@]2(CC(=NO[C@H]12)c1ccccc1)C(C)C
115	Ox-33	SR		Brc1ccccc1CN1c2ccccc2[C@@]2(CC(=NO[C@@H]12)c1ccccc1)CC=C	9‐[(2‐bromophenyl)methyl]‐3‐phenyl‐4a‐(prop‐2‐en‐1‐yl)‐4H,4aH,9H,9aH‐[1,2]oxazino[6,5‐b]indole
		SS		Brc1ccccc1CN1c2ccccc2[C@@]2(CC(=NO[C@H]12)c1ccccc1)CC=C
		RR		Brc1ccccc1CN1c2ccccc2[C@]2(CC(=NO[C@@H]12)c1ccccc1)CC=C
		RS		Brc1ccccc1CN1c2ccccc2[C@]2(CC(=NO[C@H]12)c1ccccc1)CC=C
116	Ox-20	RR		Brc1ccc(cc1)C=1C[C@]2(c3ccccc3N(CC=C)[C@@H]2ON=1)C1CCCC1	3‐(4‐bromophenyl)‐4a‐cyclopentyl‐9‐(prop‐2‐en‐1‐yl)‐4H,4aH,9H,9aH‐[1,2]oxazino[6,5‐b]indole
		RS		Brc1ccc(cc1)C=1C[C@]2(c3ccccc3N(CC=C)[C@H]2ON=1)C1CCCC1
		SR		Brc1ccc(cc1)C=1C[C@@]2(c3ccccc3N(CC=C)[C@@H]2ON=1)C1CCCC1
		SS		Brc1ccc(cc1)C=1C[C@@]2(c3ccccc3N(CC=C)[C@H]2ON=1)C1CCCC1
117	Ox-23	SR		Cc1ccccc1CN1c2ccc(I)cc2[C@@]2(CC(=NO[C@@H]12)c1ccccc1)CC	4a‐ethyl‐6‐iodo‐9‐[(2‐methylphenyl)methyl]‐3‐phenyl‐4H,4aH,9H,9aH‐[1,2]oxazino[6,5‐b]indole
		SS		Cc1ccccc1CN1c2ccc(I)cc2[C@@]2(CC(=NO[C@H]12)c1ccccc1)CC
		RR		Cc1ccccc1CN1c2ccc(I)cc2[C@]2(CC(=NO[C@@H]12)c1ccccc1)CC
		RS		Cc1ccccc1CN1c2ccc(I)cc2[C@]2(CC(=NO[C@H]12)c1ccccc1)CC
